# Supplementary material for: Comprehensive In Silico Analysis and Transcriptional Profiles Highlight the Importance of Mitochondrial Dicarboxylate Carriers (DICs) on Hypoxia Response in Both Arabidopsis thaliana and Eucalyptus grandis
Source: Plants (Basel). 2022 Jan 11;11(2):181. doi: 10.3390/plants11020181 (PMC8779624; doi:10.3390/plants11020181)
Supplement: Supplementary file 1 [file plants-11-00181-s001.zip]

Archive with 3 entries (3 files):
- Figure S1.jpg
- Figure S2.jpg
- SuppTables.xlsx
