# Supplementary material for: Comprehensive In Silico Analysis and Transcriptional Profiles Highlight the Importance of Mitochondrial Dicarboxylate Carriers (DICs) on Hypoxia Response in Both Arabidopsis thaliana and Eucalyptus grandis
Source: Plants (Basel). 2022 Jan 11;11(2):181. doi: 10.3390/plants11020181 (PMC8779624; doi:10.3390/plants11020181)
Supplement: Supplementary file 1 [file plants-11-00181-s001.zip › SuppTables.xlsx]

## Sheet: Table S1
Supplementary Table 1. Proteins used for phylogenetic analysis
Species	Alias	Protein sequence
A. thaliana	AtDIC1	NP_179836.1
A. thaliana	AtDIC2	NP_194188.1
A. thaliana	AtDIC3	NP_196509.1
E. grandis	EgDIC1	XP_010027949.2
E. grandis	EgDIC2 - X1	XP_039172142.1
E. grandis	EgDIC2 - X2	XP_039172143.1
O. sativa	OsUCP5 - X1	XP_015650890.1
O. sativa	OsUCP5 - X2	XP_015611796.1
B. napus	BnUCP6-like	XP_013680312.1
B. napus	BnUCP5-like	XP_013711831.1
B. napus	BnUCP4	XP_013692904.1
B. napus	BnUCP5	XP_013725604.1
P. trichocarpa	PtUCP5-X1	XP_006373024.1
P. trichocarpa	PtUCP5 - 2	XP_002323741.1
P. trichocarpa	PtUCP5 - 3	XP_002309878.2
P. trichocarpa	PtUCP5 - 4	XP_002302335.1
P. trichocarpa	PtUCP5 - X2	XP_024444812.1
P. trichocarpa	PtUCP5 - X3	XP_024444813.1
P. trichocarpa	PtUCP5 - 5	XP_002306542.3
P. trichocarpa	PtUCP5-like	XP_024448672.1
O. sativa	OsUCP1	XP_015616794.1
A. thaliana	AtUCP1	NP_190979.1
E. grandis	EgUCP1	XP_010037750.1
A. trichopoda	AmbUCP1	XP_011624710.1

## Sheet: Table S2
Supplementary Table 2. Protein alignment between E. grandis and A. thaliana DICs
EgDIC1	AtDIC1	AtDIC2	AtDIC3
Identity (%)	76.25%	72.50%	60.77%
Cover (%)	1	1	0.99
E-value	2e -169	1e -165	3e -126
Score	473	463	364
EgDIC2 - X1	AtDIC1	AtDIC2	AtDIC3
Identity (%)	72.36	72.05	61.36
Cover (%)	100	100	99
E-value	2e -163	1e -165	5e -124
Score	457	463	359
EgDIC2 - X2	AtDIC1	AtDIC2	AtDIC3
Identity (%)	71.34	71.30	62.83
Cover (%)	100	100	99
E-value	5e -162	2e -161	8e -130
Score	454	452	373

## Sheet: Table S3
Supplementary Table 3. Protein alignment between AtDIC3 and Brassicaceaes
AtDIC3 vs Brassica napus
Query	subject acc.ver	% identity	alignment length	mismatches	gap opens	q. start	q. end	s. start	s. end	evalue	bit score	% positives
NP_196509.1	XP_013680312.1	89911	337	32	1	1	337	1	335	0.0	566	93.47
NP_196509.1	XP_013740142.1	90504	337	30	1	1	337	1	335	0.0	558	94.07
NP_196509.1	XP_013711831.1	55263	342	121	5	1	337	1	315	3.64e-123	357	67.84
BnUCP6-like vs Arabidopsis thaliana
Query	subject acc.ver	% identity	alignment length	mismatches	gap opens	q. start	q. end	s. start	s. end	evalue	bit score	% positives
XP_013680312.1	NP_196509.1	89911	337	32	1	1	335	1	337	0.0	567	93.47
XP_013680312.1	NP_194188.1	59701	335	109	4	1	332	1	312	1.32e-132	380	71.64
XP_013680312.1	NP_179836.1	57941	340	111	6	1	335	1	313	1.01e-120	350	70.88
AtDIC3 vs Brassicaceae
Query	subject acc.ver	% identity	alignment length	mismatches	gap opens	q. start	q. end	s. start	s. end	evalue	bit score	% positives
NP_196509.1	NP_196509.1	100000	337	0	0	1	337	1	337	0.0	686	100.00
NP_196509.1	XP_002873403.1	96450	338	11	1	1	337	1	338	0.0	655	97.63
NP_196509.1	XP_013626522.1	90801	337	29	1	1	337	1	335	0.0	598	94.36
NP_196509.1	XP_006288139.1	93175	337	23	0	1	337	1	337	0.0	598	96.44
NP_196509.1	XP_010452939.1	91124	338	29	1	1	337	1	338	0.0	582	94.97
NP_196509.1	XP_010422979.1	91445	339	27	2	1	337	1	339	0.0	578	94.40
NP_196509.1	XP_010491576.1	90828	338	30	1	1	337	1	338	0.0	576	94.08
NP_196509.1	XP_018475992.1	90208	337	32	1	1	337	1	336	0.0	574	94.66
NP_196509.1	XP_006399426.1	89911	337	30	1	1	337	1	333	0.0	568	92.58
NP_196509.1	XP_013680312.1	89911	337	32	1	1	337	1	335	0.0	566	93.47
NP_196509.1	XP_009131111.2	90801	337	29	1	1	337	1	335	0.0	559	93.77
NP_196509.1	XP_013740142.1	90504	337	30	1	1	337	1	335	0.0	558	94.07

## Sheet: Table S4
Supplementary Table 4. Cis-regulatory elements analysis in E. grandis and A. thaliana DIC promoter regions using PlantCare
AtDIC1
Motif	Sequence	Position (5' -> 3')	Frame	Strand	Species	Annotation
TATA-box	TATA	19	4	+	Arabidopsis thaliana	core promoter element around -30 of transcription start
MYC	CATGTG	72	6	+	Arabidopsis thaliana
Box 4	ATTAAT	105	6	+	Petroselinum crispum	part of a conserved DNA module involved in light responsiveness
TATA-box	TATA	128	4	+	Arabidopsis thaliana	core promoter element around -30 of transcription start
MYB	TAACCA	130	6	+	Arabidopsis thaliana
MYB-like sequence	TAACCA	130	6	+	Arabidopsis thaliana
CAAT-box	CCAAT	133	5	+	Arabidopsis thaliana	common cis-acting element in promoter and enhancer regions
CAAT-box	CAAT	134	4	+	Nicotiana glutinosa
CAAT-box	CAAT	150	4	+	Nicotiana glutinosa
ARE	AAACCA	197	6	+	Zea mays	cis-acting regulatory element essential for the anaerobic induction
Box 4	ATTAAT	209	6	+	Petroselinum crispum	part of a conserved DNA module involved in light responsiveness
as-1	TGACG	226	5	-	Arabidopsis thaliana
CGTCA-motif	CGTCA	226	5	+	Hordeum vulgare	cis-acting regulatory element involved in the MeJA-responsiveness
TGACG-motif	TGACG	226	5	-	Hordeum vulgare	cis-acting regulatory element involved in the MeJA-responsiveness
CAAT-box	CAAT	233	4	-	Nicotiana glutinosa
CAAT-box	CAAT	243	4	+	Nicotiana glutinosa
CAAT-box	CAAT	302	4	+	Nicotiana glutinosa
	motif_sequence	357	4	-	organism	short_function
RY-element	CATGCATG	360	8	+	Helianthus annuus	cis-acting regulatory element involved in seed-specific regulation
	motif_sequence	379	4	+	organism	short_function
CAAT-box	CAAT	409	4	+	Nicotiana glutinosa
CAAT-box	CAAT	413	4	+	Nicotiana glutinosa
CAAT-box	CAAAT	442	5	+	Pisum sativum	common cis-acting element in promoter and enhancer regions
CAAT-box	CAAAT	445	5	-	Pisum sativum	common cis-acting element in promoter and enhancer regions
CAAT-box	CAAT	461	4	-	Nicotiana glutinosa
TATA-box	TATA	466	4	+	Arabidopsis thaliana	core promoter element around -30 of transcription start
CAAT-box	CAAT	469	4	-	Nicotiana glutinosa
CAAT-box	CAAAT	513	5	+	Pisum sativum	common cis-acting element in promoter and enhancer regions
CAAT-box	CCCAATTT	514	8	-	Arabidopsis thaliana	common cis-acting element in promoter and enhancer regions
CAAT-box	CCAAT	516	5	-	Arabidopsis thaliana	common cis-acting element in promoter and enhancer regions
TATA-box	TAAAGATT	554	8	+	Arabidopsis thaliana	core promoter element around -30 of transcription start
Box 4	ATTAAT	559	6	+	Petroselinum crispum	part of a conserved DNA module involved in light responsiveness
ACE	CTAACGTATT	562	9	-	Petroselinum crispum	cis-acting element involved in light responsiveness
TATA-box	TATATAA	581	7	-	Arabidopsis thaliana	core promoter element around -30 of transcription start
AT~TATA-box	TATATA	582	6	+	Arabidopsis thaliana
TATA-box	TATATA	582	6	+	Arabidopsis thaliana	core promoter element around -30 of transcription start
TATA-box	ATATAT	583	6	+	Brassica napus	core promoter element around -30 of transcription start
TATA-box	TATA	584	4	+	Arabidopsis thaliana	core promoter element around -30 of transcription start
CAAT-box	CAAT	587	4	-	Nicotiana glutinosa
TATA-box	TATATAA	615	7	-	Arabidopsis thaliana	core promoter element around -30 of transcription start
AT~TATA-box	TATATA	616	6	+	Arabidopsis thaliana
TATA-box	TATATA	616	6	+	Arabidopsis thaliana	core promoter element around -30 of transcription start
TATA-box	ATATAT	617	6	+	Brassica napus	core promoter element around -30 of transcription start
AT~TATA-box	TATATA	618	6	+	Arabidopsis thaliana
TATA-box	TATATA	618	6	+	Arabidopsis thaliana	core promoter element around -30 of transcription start
TATA-box	ATATAA	619	6	+	Brassica oleracea	core promoter element around -30 of transcription start
TATA	TATAAAAT	620	8	+	Arabidopsis thaliana
TATA-box	TATA	620	4	+	Arabidopsis thaliana	core promoter element around -30 of transcription start
TGA-element	AACGAC	642	6	+	Brassica oleracea	auxin-responsive element
TATA-box	ATTATA	696	6	+	Brassica napus	core promoter element around -30 of transcription start
TATA-box	TATATAA	697	7	-	Arabidopsis thaliana	core promoter element around -30 of transcription start
AT~TATA-box	TATATA	698	6	+	Arabidopsis thaliana
TATA-box	TATATA	698	6	+	Arabidopsis thaliana	core promoter element around -30 of transcription start
TATA-box	ATATAA	699	6	+	Brassica oleracea	core promoter element around -30 of transcription start
TATA-box	TATA	700	4	+	Arabidopsis thaliana	core promoter element around -30 of transcription start
ERE	ATTTTAAA	723	8	-	Nicotiana glutinos
TATA-box	TATA	730	4	+	Arabidopsis thaliana	core promoter element around -30 of transcription start
TATA-box	TATAA	735	5	-	Arabidopsis thaliana	core promoter element around -30 of transcription start
TATA-box	TATA	736	4	+	Arabidopsis thaliana	core promoter element around -30 of transcription start
ERE	ATTTTAAA	740	8	+	Nicotiana glutinos
ABRE	ACGTG	779	5	-	Arabidopsis thaliana	cis-acting element involved in the abscisic acid responsiveness
G-Box	CACGTT	779	6	+	Pisum sativum	cis-acting regulatory element involved in light responsiveness
TC-rich repeats	ATTCTCTAAC	807	9	-	Nicotiana tabacum	cis-acting element involved in defense and stress responsiveness
CAAT-box	CAAAT	855	5	-	Pisum sativum	common cis-acting element in promoter and enhancer regions
CAAT-box	CAAT	867	4	-	Nicotiana glutinosa
TATA-box	TATACA	869	6	-	Helianthus annuus	core promoter element around -30 of transcription start
TATA-box	TATA	871	4	-	Arabidopsis thaliana	core promoter element around -30 of transcription start
CAAT-box	CAAAT	896	5	+	Pisum sativum	common cis-acting element in promoter and enhancer regions
CAAT-box	CAAT	903	4	-	Nicotiana glutinosa
TATA-box	TATA	913	4	-	Arabidopsis thaliana	core promoter element around -30 of transcription start
MYB	TAACCA	928	6	-	Arabidopsis thaliana
MYB-like sequence	TAACCA	928	6	-	Arabidopsis thaliana
GT1-motif	GGTTAA	929	6	+	Arabidopsis thaliana	light responsive element
CAAT-box	CAAAT	949	5	+	Pisum sativum	common cis-acting element in promoter and enhancer regions
Unnamed__4	CTCC	974	4	-	Petroselinum hortense
CAAT-box	CAAAT	1019	5	+	Pisum sativum	common cis-acting element in promoter and enhancer regions
CAAT-box	CAAAT	1027	5	+	Pisum sativum	common cis-acting element in promoter and enhancer regions
TATA-box	ATATAT	1057	6	-	Brassica napus	core promoter element around -30 of transcription start
TATA-box	TATA	1058	4	-	Arabidopsis thaliana	core promoter element around -30 of transcription start
TCA	TCATCTTCAT	1112	9	-	Pisum sativum
	motif_sequence	1114	4	-	organism	short_function
Unnamed__4	CTCC	1157	4	+	Petroselinum hortense
3-AF1 binding site	TAAGAGAGGAA	1165	10	-	Solanum tuberosum	light responsive element
TATA-box	TATTTAAA	1188	8	+	Arabidopsis thaliana	core promoter element around -30 of transcription start
CAAT-box	CAAT	1220	4	+	Nicotiana glutinosa
	motif_sequence	1234	4	+	organism	short_function
TCCC-motif	TCTCCCT	1235	7	+	Spinacia oleracea	part of a light responsive element
Unnamed__4	CTCC	1236	4	+	Petroselinum hortense
TATA-box	TATA	1245	4	-	Arabidopsis thaliana	core promoter element around -30 of transcription start
Box 4	ATTAAT	1255	6	-	Petroselinum crispum	part of a conserved DNA module involved in light responsiveness
circadian	CAAAGATATC	1292	9	+	Lycopersicon esculentum	cis-acting regulatory element involved in circadian control
TATA-box	TATA	1321	4	-	Arabidopsis thaliana	core promoter element around -30 of transcription start
Unnamed__4	CTCC	1334	4	+	Petroselinum hortense
Myc	TCTCTTA	1345	7	+	Arabidopsis thaliana
	motif_sequence	1352	4	+	organism	short_function
Unnamed__4	CTCC	1354	4	+	Petroselinum hortense
Unnamed__4	CTCC	1369	4	+	Petroselinum hortense
CAAT-box	CCAAT	1371	5	+	Arabidopsis thaliana	common cis-acting element in promoter and enhancer regions
CAAT-box	CAAT	1372	4	+	Nicotiana glutinosa
Myb	TAACTG	1378	6	+	Arabidopsis thaliana
CAAT-box	CAAT	1426	4	+	Nicotiana glutinosa
CAAT-box	CAAT	1437	4	+	Nicotiana glutinosa
P-box	CCTTTTG	1462	7	+	Oryza sativa	gibberellin-responsive element
Unnamed__4	CTCC	1481	4	+	Petroselinum hortense
CAAT-box	CAAT	1491	4	+	Nicotiana glutinosa
AtDIC2
CCAAT-box	CAACGG	6	6	+	Hordeum vulgare	MYBHv1 binding site
MYB recognition site	CCGTTG	6	6	-	Arabidopsis thaliana
CAAT-box	CAAAT	20	5	-	Pisum sativum	common cis-acting element in promoter and enhancer regions
CAAT-box	CAAT	33	4	+	Nicotiana glutinosa
CAAT-box	CAAT	58	4	+	Nicotiana glutinosa
CAAT-box	CAAT	90	4	+	Nicotiana glutinosa
TATC-box	TATCCCA	111	7	-	Oryza sativa	cis-acting element involved in gibberellin-responsiveness
CAAT-box	CAAT	117	4	-	Nicotiana glutinosa
TATA-box	ATTATA	130	6	+	Brassica napus	core promoter element around -30 of transcription start
TATA-box	TATATAA	131	7	-	Arabidopsis thaliana	core promoter element around -30 of transcription start
AT~TATA-box	TATATA	132	6	+	Arabidopsis thaliana
TATA-box	TATATA	132	6	+	Arabidopsis thaliana	core promoter element around -30 of transcription start
TATA-box	ATATAT	133	6	+	Brassica napus	core promoter element around -30 of transcription start
TATA-box	TATATTTATATTT	134	12	+	Avena sativa	core promoter element around -30 of transcription start
TATA-box	TATACA	138	6	-	Helianthus annuus	core promoter element around -30 of transcription start
TATA-box	TATA	140	4	+	Arabidopsis thaliana	core promoter element around -30 of transcription start
O2-site	GATGACATGG	167	9	-	Zea mays	cis-acting regulatory element involved in zein metabolism regulation
AAGAA-motif	gGTAAAGAAA	186	10	-	Avena sativa
MYC	CATGTG	195	6	+	Arabidopsis thaliana
TATA-box	TATAA	201	5	-	Arabidopsis thaliana	core promoter element around -30 of transcription start
TATA-box	TATA	202	4	+	Arabidopsis thaliana	core promoter element around -30 of transcription start
TATA-box	TATAA	214	5	-	Arabidopsis thaliana	core promoter element around -30 of transcription start
TATA-box	TATA	215	4	+	Arabidopsis thaliana	core promoter element around -30 of transcription start
TATA-box	taTATAAAtc	226	9	-	Arabidopsis thaliana	core promoter element around -30 of transcription start
TATA-box	ATATAT	227	6	+	Brassica napus	core promoter element around -30 of transcription start
AT~TATA-box	TATATA	228	6	+	Arabidopsis thaliana
TATA-box	TATATA	228	6	+	Arabidopsis thaliana	core promoter element around -30 of transcription start
TATA-box	ATATAT	229	6	+	Brassica napus	core promoter element around -30 of transcription start
AT~TATA-box	TATATA	230	6	+	Arabidopsis thaliana
TATA-box	TATATA	230	6	+	Arabidopsis thaliana	core promoter element around -30 of transcription start
TATA-box	ATATAT	231	6	+	Brassica napus	core promoter element around -30 of transcription start
AT~TATA-box	TATATA	232	6	+	Arabidopsis thaliana
TATA-box	TATATA	232	6	+	Arabidopsis thaliana	core promoter element around -30 of transcription start
TATA-box	ATATAT	233	6	+	Brassica napus	core promoter element around -30 of transcription start
TATA-box	TATA	234	4	+	Arabidopsis thaliana	core promoter element around -30 of transcription start
chs-CMA1a	TTACTTAA	255	8	-	Daucus carota	part of a light responsive element
TATA	TATAAAAT	264	8	+	Arabidopsis thaliana
TATA-box	TATA	264	4	+	Arabidopsis thaliana	core promoter element around -30 of transcription start
TATA-box	ATATAT	279	6	+	Brassica napus	core promoter element around -30 of transcription start
AT~TATA-box	TATATA	280	6	+	Arabidopsis thaliana
TATA-box	TATATA	280	6	+	Arabidopsis thaliana	core promoter element around -30 of transcription start
TATA-box	ATATAA	281	6	+	Brassica oleracea	core promoter element around -30 of transcription start
TATA-box	TATA	282	4	+	Arabidopsis thaliana	core promoter element around -30 of transcription start
TATA-box	ATATAT	292	6	+	Brassica napus	core promoter element around -30 of transcription start
AT~TATA-box	TATATA	293	6	+	Arabidopsis thaliana
TATA-box	TATATA	293	6	+	Arabidopsis thaliana	core promoter element around -30 of transcription start
TATA-box	ATATAA	294	6	+	Brassica oleracea	core promoter element around -30 of transcription start
TATA-box	TATA	295	4	+	Arabidopsis thaliana	core promoter element around -30 of transcription start
CAAT-box	CAAT	308	4	+	Nicotiana glutinosa
TATA-box	ATATAT	319	6	+	Brassica napus	core promoter element around -30 of transcription start
AT~TATA-box	TATATA	320	6	+	Arabidopsis thaliana
TATA-box	TATATA	320	6	+	Arabidopsis thaliana	core promoter element around -30 of transcription start
TATA-box	ATATAA	321	6	+	Brassica oleracea	core promoter element around -30 of transcription start
TATA-box	TATA	322	4	+	Arabidopsis thaliana	core promoter element around -30 of transcription start
	motif_sequence	343	4	+	organism	short_function
TATA-box	TATA	356	4	+	Arabidopsis thaliana	core promoter element around -30 of transcription start
TATA-box	TATAA	362	5	-	Arabidopsis thaliana	core promoter element around -30 of transcription start
TATA-box	TATA	363	4	+	Arabidopsis thaliana	core promoter element around -30 of transcription start
TATA-box	ATTATA	366	6	+	Brassica napus	core promoter element around -30 of transcription start
TATA-box	TATAA	367	5	-	Arabidopsis thaliana	core promoter element around -30 of transcription start
TATA-box	TATA	368	4	+	Arabidopsis thaliana	core promoter element around -30 of transcription start
TATA-box	TATA	396	4	+	Arabidopsis thaliana	core promoter element around -30 of transcription start
TATA-box	ATTATA	417	6	+	Brassica napus	core promoter element around -30 of transcription start
TATA-box	TATATAA	418	7	-	Arabidopsis thaliana	core promoter element around -30 of transcription start
AT~TATA-box	TATATA	419	6	+	Arabidopsis thaliana
TATA-box	TATATA	419	6	+	Arabidopsis thaliana	core promoter element around -30 of transcription start
TATA-box	ATATAT	420	6	+	Brassica napus	core promoter element around -30 of transcription start
TATA-box	TATA	421	4	+	Arabidopsis thaliana	core promoter element around -30 of transcription start
CAAT-box	CAAT	434	4	-	Nicotiana glutinosa
CAAT-box	CAAAT	439	5	-	Pisum sativum	common cis-acting element in promoter and enhancer regions
	motif_sequence	446	4	-	organism	short_function
CAAT-box	CAAT	450	4	-	Nicotiana glutinosa
LTR	CCGAAA	462	6	+	Hordeum vulgare	cis-acting element involved in low-temperature responsiveness
CAAT-box	CAAAT	476	5	+	Pisum sativum	common cis-acting element in promoter and enhancer regions
ARE	AAACCA	484	6	+	Zea mays	cis-acting regulatory element essential for the anaerobic induction
CAAT-box	CAAAT	492	5	-	Pisum sativum	common cis-acting element in promoter and enhancer regions
TATA-box	ATATAA	519	6	+	Brassica oleracea	core promoter element around -30 of transcription start
TATA-box	TATA	520	4	+	Arabidopsis thaliana	core promoter element around -30 of transcription start
CAAT-box	CAAT	524	4	-	Nicotiana glutinosa
TATA-box	TATA	538	4	+	Arabidopsis thaliana	core promoter element around -30 of transcription start
MYC	CATTTG	543	6	+	Arabidopsis thaliana
CAAT-box	CAAAT	544	5	-	Pisum sativum	common cis-acting element in promoter and enhancer regions
AAGAA-motif	GAAAGAA	563	7	+	Avena sativa
CAAT-box	CCAAT	629	5	-	Arabidopsis thaliana	common cis-acting element in promoter and enhancer regions
	motif_sequence	634	4	-	organism	short_function
MYB	CAACCA	644	6	-	Arabidopsis thaliana
	motif_sequence	662	4	-	organism	short_function
G-Box	TCCACATGGCA	675	10	-	Triticum aestivum	cis-acting regulatory element involved in light responsiveness
CAAT-box	CAAAT	696	5	+	Pisum sativum	common cis-acting element in promoter and enhancer regions
STRE	AGGGG	707	5	+	Arabidopsis thaliana
MYB	CAACCA	737	6	+	Arabidopsis thaliana
Unnamed__4	CTCC	749	4	+	Petroselinum hortense
Unnamed__4	CTCC	752	4	+	Petroselinum hortense
Unnamed__4	CTCC	781	4	+	Petroselinum hortense
Unnamed__1	CGTGG	786	5	+	Zea mays
Unnamed__4	CTCC	804	4	+	Petroselinum hortense
O2-site	GATGA(C/T)(A/G)TG(A/G)	818	8	-	Zea mays	cis-acting regulatory element involved in zein metabolism regulation
	motif_sequence	827	4	+	organism	short_function
ERE	ATTTCATA	837	8	-	Nicotiana glutinos
TATA-box	ATATAA	843	6	+	Brassica oleracea	core promoter element around -30 of transcription start
TATA-box	TATA	844	4	-	Arabidopsis thaliana	core promoter element around -30 of transcription start
ARE	AAACCA	859	6	-	Zea mays	cis-acting regulatory element essential for the anaerobic induction
TATA-box	TATA	875	4	-	Arabidopsis thaliana	core promoter element around -30 of transcription start
AT~TATA-box	TATATA	886	6	-	Arabidopsis thaliana
TATA-box	TATATA	886	6	-	Arabidopsis thaliana	core promoter element around -30 of transcription start
TATA-box	TATA	888	4	-	Arabidopsis thaliana	core promoter element around -30 of transcription start
CAAT-box	CAAT	902	4	+	Nicotiana glutinosa
TATA-box	ATATAA	904	6	+	Brassica oleracea	core promoter element around -30 of transcription start
TATA	TATAAAAT	905	8	+	Arabidopsis thaliana
TATA-box	TATA	905	4	-	Arabidopsis thaliana	core promoter element around -30 of transcription start
Myb	TAACTG	913	6	-	Arabidopsis thaliana
TATA-box	TATA	965	4	-	Arabidopsis thaliana	core promoter element around -30 of transcription start
	motif_sequence	1014	4	-	organism	short_function
CAAT-box	CAAT	1023	4	+	Nicotiana glutinosa
TATA-box	TATA	1026	4	-	Arabidopsis thaliana	core promoter element around -30 of transcription start
AP-1	TGAGTTAG	1076	8	-	Arabidopsis thaliana
MYB	TAACCA	1108	6	-	Arabidopsis thaliana
MYB-like sequence	TAACCA	1108	6	-	Arabidopsis thaliana
GT1-motif	GGTTAA	1109	6	+	Arabidopsis thaliana	light responsive element
	motif_sequence	1131	4	-	organism	short_function
	motif_sequence	1140	4	+	organism	short_function
LTR	CCGAAA	1185	6	-	Hordeum vulgare	cis-acting element involved in low-temperature responsiveness
CAAT-box	CCAAT	1207	5	+	Arabidopsis thaliana	common cis-acting element in promoter and enhancer regions
CAAT-box	CAAT	1208	4	+	Nicotiana glutinosa
ABRE	ACGTG	1215	5	-	Arabidopsis thaliana	cis-acting element involved in the abscisic acid responsiveness
G-box	CACGTC	1215	6	+	Zea mays	cis-acting regulatory element involved in light responsiveness
TATA-box	TATAA	1225	5	-	Arabidopsis thaliana	core promoter element around -30 of transcription start
TATA-box	TATA	1226	4	-	Arabidopsis thaliana	core promoter element around -30 of transcription start
CAAT-box	CAAT	1245	4	+	Nicotiana glutinosa
TC-rich repeats	GTTTTCTTAC	1277	9	+	Nicotiana tabacum	cis-acting element involved in defense and stress responsiveness
TATA-box	TATAAAA	1298	7	-	Pisum sativum	core promoter element around -30 of transcription start
TATA-box	TATAAA	1299	6	-	Helianthus annuus	core promoter element around -30 of transcription start
TATA-box	TATAA	1300	5	-	Arabidopsis thaliana	core promoter element around -30 of transcription start
TATA-box	TATA	1301	4	-	Arabidopsis thaliana	core promoter element around -30 of transcription start
as-1	TGACG	1365	5	-	Arabidopsis thaliana
CGTCA-motif	CGTCA	1365	5	+	Hordeum vulgare	cis-acting regulatory element involved in the MeJA-responsiveness
TGACG-motif	TGACG	1365	5	-	Hordeum vulgare	cis-acting regulatory element involved in the MeJA-responsiveness
CAAT-box	CAAT	1372	4	-	Nicotiana glutinosa
as-1	TGACG	1392	5	-	Arabidopsis thaliana
CGTCA-motif	CGTCA	1392	5	+	Hordeum vulgare	cis-acting regulatory element involved in the MeJA-responsiveness
TGACG-motif	TGACG	1392	5	-	Hordeum vulgare	cis-acting regulatory element involved in the MeJA-responsiveness
CAAT-box	CAAAT	1414	5	+	Pisum sativum	common cis-acting element in promoter and enhancer regions
	motif_sequence	1435	4	+	organism	short_function
Unnamed__4	CTCC	1443	4	+	Petroselinum hortense
CAAT-box	AGCTCAATTTCA	1459	11	+	Daucus carota	common cis-acting element in promoter and enhancer regions
CAAT-box	CAAT	1463	4	+	Nicotiana glutinosa
	motif_sequence	1475	4	+	organism	short_function
	motif_sequence	1482	4	+	organism	short_function
Unnamed__4	CTCC	1484	4	+	Petroselinum hortense
CAAT-box	CCAAT	1486	5	+	Arabidopsis thaliana	common cis-acting element in promoter and enhancer regions
CAAT-box	CAAT	1487	4	+	Nicotiana glutinosa
CAAT-box	CAAT	1498	4	+	Nicotiana glutinosa
AtDIC3
AAGAA-motif	gGTAAAGAAA	9	9	+	Avena sativa
AAGAA-motif	gGTAAAGAAA	840	9	+	Avena sativa
AAGAA-motif	GAAAGAA	1435	7	-	Avena sativa
ARE	AAACCA	297	6	+	Zea mays	cis-acting regulatory element essential for the anaerobic induction
ARE	AAACCA	374	6	-	Zea mays	cis-acting regulatory element essential for the anaerobic induction
ARE	AAACCA	722	6	-	Zea mays	cis-acting regulatory element essential for the anaerobic induction
ARE	AAACCA	889	6	-	Zea mays	cis-acting regulatory element essential for the anaerobic induction
ARE	AAACCA	1172	6	-	Zea mays	cis-acting regulatory element essential for the anaerobic induction
ARE	AAACCA	1191	6	-	Zea mays	cis-acting regulatory element essential for the anaerobic induction
ARE	AAACCA	1509	6	+	Zea mays	cis-acting regulatory element essential for the anaerobic induction
as-1	TGACG	849	5	-	Arabidopsis thaliana
as-1	TGACG	1115	5	+	Arabidopsis thaliana
AT~TATA-box	TATATA	109	6	+	Arabidopsis thaliana
AT~TATA-box	TATATA	111	6	+	Arabidopsis thaliana
AT~TATA-box	TATATA	315	6	+	Arabidopsis thaliana
AT~TATA-box	TATATA	860	6	-	Arabidopsis thaliana
AT~TATA-box	TATATA	869	6	-	Arabidopsis thaliana
AT~TATA-box	TATATA	1037	6	-	Arabidopsis thaliana
AT~TATA-box	TATATA	1039	6	-	Arabidopsis thaliana
AT~TATA-box	TATATA	1041	6	-	Arabidopsis thaliana
CAAT-box	CAAT	45	4	+	Nicotiana glutinosa
CAAT-box	CAAT	55	4	-	Nicotiana glutinosa
CAAT-box	CAAT	91	4	+	Nicotiana glutinosa
CAAT-box	CAAT	209	4	+	Nicotiana glutinosa
CAAT-box	CAAAT	234	5	+	Pisum sativum	common cis-acting element in promoter and enhancer regions
CAAT-box	CAAT	283	4	+	Nicotiana glutinosa
CAAT-box	CAAT	312	4	+	Nicotiana glutinosa
CAAT-box	CAAT	350	4	-	Nicotiana glutinosa
CAAT-box	CAAT	396	4	+	Nicotiana glutinosa
CAAT-box	CAAAT	706	5	-	Pisum sativum	common cis-acting element in promoter and enhancer regions
CAAT-box	CAAT	835	4	+	Nicotiana glutinosa
CAAT-box	CAAAT	852	5	+	Pisum sativum	common cis-acting element in promoter and enhancer regions
CAAT-box	CAAT	877	4	+	Nicotiana glutinosa
CAAT-box	CAAT	958	4	-	Nicotiana glutinosa
CAAT-box	CAAT	1099	4	+	Nicotiana glutinosa
CAAT-box	CAAT	1101	4	-	Nicotiana glutinosa
CAAT-box	CAAAT	1138	5	+	Pisum sativum	common cis-acting element in promoter and enhancer regions
CAAT-box	CCAAT	1170	5	-	Arabidopsis thaliana	common cis-acting element in promoter and enhancer regions
CAAT-box	CAAT	1179	4	-	Nicotiana glutinosa
CAAT-box	CCAAT	1184	5	+	Arabidopsis thaliana	common cis-acting element in promoter and enhancer regions
CAAT-box	CAAT	1185	4	+	Nicotiana glutinosa
CAAT-box	CCAAT	1189	5	-	Arabidopsis thaliana	common cis-acting element in promoter and enhancer regions
CAAT-box	CAAT	1210	4	+	Nicotiana glutinosa
CAAT-box	CAAT	1263	4	-	Nicotiana glutinosa
CAAT-box	CAAT	1370	4	+	Nicotiana glutinosa
CAAT-box	CAAT	1441	4	+	Nicotiana glutinosa
CAAT-box	CAAT	1473	4	+	Nicotiana glutinosa
CAAT-box	CAAT	1498	4	+	Nicotiana glutinosa
CAAT-box	CAAT	1537	4	+	Nicotiana glutinosa
CGTCA-motif	CGTCA	849	5	+	Hordeum vulgare	cis-acting regulatory element involved in the MeJA-responsiveness
CGTCA-motif	CGTCA	1115	5	-	Hordeum vulgare	cis-acting regulatory element involved in the MeJA-responsiveness
chs-CMA1a	TTACTTAA	1051	8	-	Daucus carota	part of a light responsive element
GCN4_motif	TGAGTCA	1555	7	-	Oryza sativa	cis-regulatory element involved in endosperm expression
GT1-motif	GGTTAA	805	6	+	Arabidopsis thaliana	light responsive element
GT1-motif	GGTTAA	901	6	+	Arabidopsis thaliana	light responsive element
MBS	CAACTG	795	6	-	Arabidopsis thaliana	MYB binding site involved in drought-inducibility
MRE	AACCTAA	117	7	-	Petroselinum crispum	MYB binding site involved in light responsiveness
MYB	CAACAG	792	6	+	Arabidopsis thaliana
Myb	CAACTG	795	6	-	Arabidopsis thaliana
MYB	TAACCA	900	6	-	Arabidopsis thaliana
Myb-binding site	CAACAG	792	6	+	Nicotiana tabacum
MYB-like sequence	TAACCA	900	6	-	Arabidopsis thaliana
MYC	CATTTG	705	6	+	Arabidopsis thaliana
MYC	CATTTG	852	6	-	Arabidopsis thaliana
MYC	CAATTG	1099	6	-	Arabidopsis thaliana
O2-site	GATGACATGG	948	9	-	Zea mays	cis-acting regulatory element involved in zein metabolism regulation
STRE	AGGGG	17	5	+	Arabidopsis thaliana
STRE	AGGGG	140	5	+	Arabidopsis thaliana
TATA-box	TATA	48	4	+	Arabidopsis thaliana	core promoter element around -30 of transcription start
TATA-box	TATATA	109	6	+	Arabidopsis thaliana	core promoter element around -30 of transcription start
TATA-box	ATATAT	110	6	+	Brassica napus	core promoter element around -30 of transcription start
TATA-box	TATATA	111	6	+	Arabidopsis thaliana	core promoter element around -30 of transcription start
TATA-box	ATATAT	112	6	+	Brassica napus	core promoter element around -30 of transcription start
TATA-box	TATA	113	4	+	Arabidopsis thaliana	core promoter element around -30 of transcription start
TATA-box	TATAA	145	5	-	Arabidopsis thaliana	core promoter element around -30 of transcription start
TATA-box	TATA	146	4	+	Arabidopsis thaliana	core promoter element around -30 of transcription start
TATA-box	TATA	161	4	+	Arabidopsis thaliana	core promoter element around -30 of transcription start
TATA-box	TATA	171	4	+	Arabidopsis thaliana	core promoter element around -30 of transcription start
TATA-box	ATATAT	314	6	+	Brassica napus	core promoter element around -30 of transcription start
TATA-box	TATATA	315	6	+	Arabidopsis thaliana	core promoter element around -30 of transcription start
TATA-box	TATA	317	4	+	Arabidopsis thaliana	core promoter element around -30 of transcription start
TATA-box	TATA	338	4	+	Arabidopsis thaliana	core promoter element around -30 of transcription start
TATA-box	ATTATA	858	6	+	Brassica napus	core promoter element around -30 of transcription start
TATA-box	TATATAA	859	7	-	Arabidopsis thaliana	core promoter element around -30 of transcription start
TATA-box	TATATA	860	6	-	Arabidopsis thaliana	core promoter element around -30 of transcription start
TATA-box	ATATAA	861	6	+	Brassica oleracea	core promoter element around -30 of transcription start
TATA-box	TATA	862	4	-	Arabidopsis thaliana	core promoter element around -30 of transcription start
TATA-box	TATATA	869	6	-	Arabidopsis thaliana	core promoter element around -30 of transcription start
TATA-box	ATATAT	870	6	-	Brassica napus	core promoter element around -30 of transcription start
TATA-box	TATA	871	4	-	Arabidopsis thaliana	core promoter element around -30 of transcription start
TATA-box	ATTATA	879	6	+	Brassica napus	core promoter element around -30 of transcription start
TATA-box	TATAA	880	5	-	Arabidopsis thaliana	core promoter element around -30 of transcription start
TATA-box	TATA	881	4	-	Arabidopsis thaliana	core promoter element around -30 of transcription start
TATA-box	ATATAA	980	6	+	Brassica oleracea	core promoter element around -30 of transcription start
TATA-box	TATA	981	4	-	Arabidopsis thaliana	core promoter element around -30 of transcription start
TATA-box	TATACA	1012	6	-	Helianthus annuus	core promoter element around -30 of transcription start
TATA-box	TATA	1014	4	-	Arabidopsis thaliana	core promoter element around -30 of transcription start
TATA-box	TACAAAA	1028	7	+	Oryza sativa	core promoter element around -30 of transcription start
TATA-box	TATATTTATATTT	1034	12	-	Avena sativa	core promoter element around -30 of transcription start
TATA-box	ATATAT	1036	6	-	Brassica napus	core promoter element around -30 of transcription start
TATA-box	TATATA	1037	6	-	Arabidopsis thaliana	core promoter element around -30 of transcription start
TATA-box	ATATAT	1038	6	-	Brassica napus	core promoter element around -30 of transcription start
TATA-box	TATATA	1039	6	-	Arabidopsis thaliana	core promoter element around -30 of transcription start
TATA-box	ATATAT	1040	6	-	Brassica napus	core promoter element around -30 of transcription start
TATA-box	TATATA	1041	6	-	Arabidopsis thaliana	core promoter element around -30 of transcription start
TATA-box	ATATAA	1042	6	+	Brassica oleracea	core promoter element around -30 of transcription start
TATA-box	TATA	1043	4	-	Arabidopsis thaliana	core promoter element around -30 of transcription start
TATA-box	ATATAA	1088	6	+	Brassica oleracea	core promoter element around -30 of transcription start
TATA-box	TATA	1089	4	-	Arabidopsis thaliana	core promoter element around -30 of transcription start
TATA-box	TATACA	1109	6	-	Helianthus annuus	core promoter element around -30 of transcription start
TATA-box	TATA	1111	4	-	Arabidopsis thaliana	core promoter element around -30 of transcription start
TATA-box	TATA	1162	4	-	Arabidopsis thaliana	core promoter element around -30 of transcription start
TATA-box	TACAAAA	1402	7	+	Oryza sativa	core promoter element around -30 of transcription start
TCT-motif	TCTTAC	1069	6	-	Arabidopsis thaliana	part of a light responsive element
TGACG-motif	TGACG	849	5	-	Hordeum vulgare	cis-acting regulatory element involved in the MeJA-responsiveness
TGACG-motif	TGACG	1115	5	+	Hordeum vulgare	cis-acting regulatory element involved in the MeJA-responsiveness
Unnamed__4	CTCC	427	4	+	Petroselinum hortense
Unnamed__4	CTCC	556	4	-	Petroselinum hortense
Unnamed__4	CTCC	580	4	-	Petroselinum hortense
Unnamed__4	CTCC	595	4	-	Petroselinum hortense
Unnamed__4	CTCC	598	4	-	Petroselinum hortense
Unnamed__4	CTCC	650	4	-	Petroselinum hortense
Unnamed__4	CTCC	974	4	+	Petroselinum hortense
Unnamed__4	CTCC	1387	4	+	Petroselinum hortense
Unnamed__4	CTCC	1419	4	+	Petroselinum hortense
Unnamed__4	CTCC	1466	4	+	Petroselinum hortense
Unnamed__4	CTCC	1483	4	+	Petroselinum hortense
Unnamed__4	CTCC	1548	4	-	Petroselinum hortense
W box	TTGACC	523	6	-	Arabidopsis thaliana
W box	TTGACC	699	6	-	Arabidopsis thaliana
W box	TTGACC	1180	6	+	Arabidopsis thaliana
WRE3	CCACCT	1523	6	-	Pisum sativum
	motif_sequence	224	4	+	organism	short_function
	motif_sequence	256	4	+	organism	short_function
	motif_sequence	405	4	+	organism	short_function
	motif_sequence	518	4	-	organism	short_function
	motif_sequence	572	4	-	organism	short_function
	motif_sequence	614	4	-	organism	short_function
	motif_sequence	632	4	-	organism	short_function
	motif_sequence	668	4	-	organism	short_function
	motif_sequence	686	4	-	organism	short_function
	motif_sequence	800	4	-	organism	short_function
	motif_sequence	1150	4	-	organism	short_function
	motif_sequence	1166	4	-	organism	short_function
	motif_sequence	1417	4	+	organism	short_function
	motif_sequence	1427	4	+	organism	short_function
	motif_sequence	1464	4	+	organism	short_function
EgDIC1
CAAT-box	CCAAT	20	5	+	Arabidopsis thaliana	common cis-acting element in promoter and enhancer regions
CAAT-box	CAAT	21	4	+	Nicotiana glutinosa
MYC	CATGTG	27	6	+	Arabidopsis thaliana
ARE	AAACCA	51	6	+	Zea mays	cis-acting regulatory element essential for the anaerobic induction
WUN-motif	CAATTACAT	75	9	+	Nicotiana glutinosa
CAAT-box	CAAT	75	4	+	Nicotiana glutinosa
TATA-box	TATA	89	4	+	Arabidopsis thaliana	core promoter element around -30 of transcription start
TATA-box	ATATAT	95	6	+	Brassica napus	core promoter element around -30 of transcription start
TATA-box	TATA	96	4	+	Arabidopsis thaliana	core promoter element around -30 of transcription start
TATA-box	ATATAT	104	6	+	Brassica napus	core promoter element around -30 of transcription start
TATA-box	TATA	105	4	+	Arabidopsis thaliana	core promoter element around -30 of transcription start
MYC	CATTTG	120	6	+	Arabidopsis thaliana
CAAT-box	CAAAT	121	5	-	Pisum sativum	common cis-acting element in promoter and enhancer regions
CAAT-box	CAAT	162	4	+	Nicotiana glutinosa
Unnamed__4	CTCC	170	4	-	Petroselinum hortense
CAAT-box	CCAAT	179	5	-	Arabidopsis thaliana	common cis-acting element in promoter and enhancer regions
ARE	AAACCA	181	6	-	Zea mays	cis-acting regulatory element essential for the anaerobic induction
CAAT-box	CAAT	222	4	+	Nicotiana glutinosa
MYB	CAACCA	251	6	+	Arabidopsis thaliana
CAAT-box	CAAT	267	4	+	Nicotiana glutinosa
CAAT-box	CAAAT	283	5	-	Pisum sativum	common cis-acting element in promoter and enhancer regions
CAAT-box	CAAT	308	4	-	Nicotiana glutinosa
	motif_sequence	330	4	-	organism	short_function
CAAT-box	CAAAT	334	5	-	Pisum sativum	common cis-acting element in promoter and enhancer regions
ARE	AAACCA	360	6	+	Zea mays	cis-acting regulatory element essential for the anaerobic induction
MYC	CATGTG	364	6	+	Arabidopsis thaliana
Unnamed__4	CTCC	369	4	-	Petroselinum hortense
TATA-box	TACAAAA	408	7	+	Oryza sativa	core promoter element around -30 of transcription start
GCN4_motif	TGAGTCA	417	7	-	Oryza sativa	cis-regulatory element involved in endosperm expression
CAAT-box	CAAT	458	4	+	Nicotiana glutinosa
CAAT-box	CAAT	464	4	-	Nicotiana glutinosa
CAAT-box	CAAAT	468	5	-	Pisum sativum	common cis-acting element in promoter and enhancer regions
CAAT-box	CAAT	480	4	+	Nicotiana glutinosa
TATA-box	TATAAATA	483	8	-	Daucus carota	core promoter element around -30 of transcription start
TATA-box	TATAAAT	484	7	-	Brassica juncea	core promoter element around -30 of transcription start
TATA-box	TATAAA	485	6	-	Helianthus annuus	core promoter element around -30 of transcription start
TATA-box	TATAA	486	5	-	Arabidopsis thaliana	core promoter element around -30 of transcription start
TATA-box	TATA	487	4	+	Arabidopsis thaliana	core promoter element around -30 of transcription start
CAAT-box	CAAT	490	4	-	Nicotiana glutinosa
CAAT-box	CCAAT	501	5	-	Arabidopsis thaliana	common cis-acting element in promoter and enhancer regions
	motif_sequence	507	4	-	organism	short_function
CAAT-box	CAAT	525	4	+	Nicotiana glutinosa
TATA-box	TATA	539	4	+	Arabidopsis thaliana	core promoter element around -30 of transcription start
CAAT-box	CAAAT	550	5	+	Pisum sativum	common cis-acting element in promoter and enhancer regions
CAAT-box	CAAT	553	4	-	Nicotiana glutinosa
TGACG-motif	TGACG	560	5	-	Hordeum vulgare	cis-acting regulatory element involved in the MeJA-responsiveness
as-1	TGACG	560	5	-	Arabidopsis thaliana
CGTCA-motif	CGTCA	560	5	+	Hordeum vulgare	cis-acting regulatory element involved in the MeJA-responsiveness
CAAT-box	CAAT	588	4	+	Nicotiana glutinosa
CAAT-box	CAAAT	599	5	+	Pisum sativum	common cis-acting element in promoter and enhancer regions
LTR	CCGAAA	606	6	+	Hordeum vulgare	cis-acting element involved in low-temperature responsiveness
CAAT-box	CAAAT	624	5	+	Pisum sativum	common cis-acting element in promoter and enhancer regions
	motif_sequence	633	4	-	organism	short_function
MYC	CATGTG	634	6	-	Arabidopsis thaliana
MYC	CAATTG	675	6	+	Arabidopsis thaliana
CAAT-box	CAAT	675	4	+	Nicotiana glutinosa
CAAT-box	CAAT	677	4	-	Nicotiana glutinosa
MYC	CAATTG	688	6	+	Arabidopsis thaliana
CAAT-box	CAAT	688	4	+	Nicotiana glutinosa
CAAT-box	CAAT	690	4	-	Nicotiana glutinosa
CAAT-box	CAAT	702	4	-	Nicotiana glutinosa
ATCT-motif	AATCTAATCC	707	9	+	Pisum sativum	part of a conserved DNA module involved in light responsiveness
ABRE	GACACGTGGC	736	9	-	Triticum aestivum	cis-acting element involved in the abscisic acid responsiveness
MYC	CATGTG	738	6	-	Arabidopsis thaliana
TGACG-motif	TGACG	858	5	-	Hordeum vulgare	cis-acting regulatory element involved in the MeJA-responsiveness
as-1	TGACG	858	5	-	Arabidopsis thaliana
CGTCA-motif	CGTCA	858	5	+	Hordeum vulgare	cis-acting regulatory element involved in the MeJA-responsiveness
CAAT-box	CAAT	885	4	-	Nicotiana glutinosa
Unnamed__4	CTCC	896	4	-	Petroselinum hortense
G-box	CACGAC	902	6	+	Zea mays	cis-acting regulatory element involved in light responsiveness
	motif_sequence	921	4	+	organism	short_function
W box	TTGACC	927	6	-	Arabidopsis thaliana
MRE	AACCTAA	932	7	+	Petroselinum crispum	MYB binding site involved in light responsiveness
TATA-box	ATTATA	971	6	+	Brassica napus	core promoter element around -30 of transcription start
TATA-box	TATAA	972	5	-	Arabidopsis thaliana	core promoter element around -30 of transcription start
TATA-box	TATA	973	4	-	Arabidopsis thaliana	core promoter element around -30 of transcription start
TGA-element	AACGAC	994	6	-	Brassica oleracea	auxin-responsive element
TATA-box	ATATAA	1016	6	+	Brassica oleracea	core promoter element around -30 of transcription start
TATA-box	TATA	1017	4	-	Arabidopsis thaliana	core promoter element around -30 of transcription start
CAAT-box	CAAT	1031	4	-	Nicotiana glutinosa
TCT-motif	TCTTAC	1037	6	+	Arabidopsis thaliana	part of a light responsive element
	motif_sequence	1044	4	-	organism	short_function
CAAT-box	CAAT	1062	4	-	Nicotiana glutinosa
	motif_sequence	1067	4	-	organism	short_function
ABRE	GCCGCGTGGC	1089	9	+	Oryza sativa	cis-acting element involved in the abscisic acid responsiveness
Unnamed__1	CGTGG	1093	5	+	Zea mays
CAAT-box	CAAT	1100	4	-	Nicotiana glutinosa
CAAT-box	CAAT	1104	4	+	Nicotiana glutinosa
TGACG-motif	TGACG	1120	5	+	Hordeum vulgare	cis-acting regulatory element involved in the MeJA-responsiveness
as-1	TGACG	1120	5	+	Arabidopsis thaliana
CGTCA-motif	CGTCA	1120	5	-	Hordeum vulgare	cis-acting regulatory element involved in the MeJA-responsiveness
P-box	CCTTTTG	1132	7	+	Oryza sativa	gibberellin-responsive element
P-box	CCTTTTG	1139	7	+	Oryza sativa	gibberellin-responsive element
WRE3	CCACCT	1157	6	+	Pisum sativum
Unnamed__4	CTCC	1167	4	+	Petroselinum hortense
STRE	AGGGG	1171	5	-	Arabidopsis thaliana
TATA-box	TATA	1175	4	-	Arabidopsis thaliana	core promoter element around -30 of transcription start
	motif_sequence	1185	4	+	organism	short_function
Unnamed__4	CTCC	1187	4	+	Petroselinum hortense
CAAT-box	CCAAT	1198	5	+	Arabidopsis thaliana	common cis-acting element in promoter and enhancer regions
CAAT-box	CAAT	1199	4	+	Nicotiana glutinosa
	motif_sequence	1203	4	+	organism	short_function
Unnamed__4	CTCC	1205	4	+	Petroselinum hortense
Sp1	GGGCGG	1216	6	-	Oryza sativa	light responsive element
CCGTCC-box	CCGTCC	1230	6	+	Petroselinum hortense
CCGTCC motif	CCGTCC	1230	6	+	Nicotiana tabacum
A-box	CCGTCC	1230	6	+	Petroselinum crispum	cis-acting regulatory element
STRE	AGGGG	1249	5	-	Arabidopsis thaliana
CCGTCC-box	CCGTCC	1296	6	+	Petroselinum hortense
CCGTCC motif	CCGTCC	1296	6	+	Nicotiana tabacum
A-box	CCGTCC	1296	6	+	Petroselinum crispum	cis-acting regulatory element
Unnamed__4	CTCC	1306	4	+	Petroselinum hortense
Unnamed__4	CTCC	1309	4	+	Petroselinum hortense
Unnamed__4	CTCC	1312	4	+	Petroselinum hortense
Unnamed__4	CTCC	1328	4	+	Petroselinum hortense
Unnamed__4	CTCC	1333	4	+	Petroselinum hortense
	motif_sequence	1338	4	+	organism	short_function
Unnamed__4	CTCC	1340	4	+	Petroselinum hortense
Unnamed__4	CTCC	1348	4	+	Petroselinum hortense
Unnamed__4	CTCC	1369	4	+	Petroselinum hortense
Myb	CAACTG	1372	6	+	Arabidopsis thaliana
MBS	CAACTG	1372	6	+	Arabidopsis thaliana	MYB binding site involved in drought-inducibility
	motif_sequence	1383	4	-	organism	short_function
Unnamed__4	CTCC	1388	4	-	Petroselinum hortense
Unnamed__4	CTCC	1403	4	-	Petroselinum hortense
	motif_sequence	1409	4	-	organism	short_function
CAAT-box	CAAT	1432	4	-	Nicotiana glutinosa
	motif_sequence	1446	4	-	organism	short_function
Unnamed__4	CTCC	1446	4	-	Petroselinum hortense
G-box	CACGAC	1468	6	-	Zea mays	cis-acting regulatory element involved in light responsiveness
	motif_sequence	1482	4	+	organism	short_function
	motif_sequence	1499	4	-	organism	short_function
Unnamed__4	CTCC	1499	4	-	Petroselinum hortense
EgDIC2
CGTCA-motif	CGTCA	34	5	+	Hordeum vulgare	cis-acting regulatory element involved in the MeJA-responsiveness
as-1	TGACG	34	5	-	Arabidopsis thaliana
TGACG-motif	TGACG	34	5	-	Hordeum vulgare	cis-acting regulatory element involved in the MeJA-responsiveness
GATA-motif	AAGGATAAGG	44	9	+	Solanum tuberosum	part of a light responsive element
Unnamed__4	CTCC	52	4	-	Petroselinum hortense
CAAT-box	CAAT	82	4	-	Nicotiana glutinosa
W box	TTGACC	83	6	+	Arabidopsis thaliana
Unnamed__4	CTCC	88	4	+	Petroselinum hortense
TGA-element	AACGAC	141	6	+	Brassica oleracea	auxin-responsive element
CAAT-box	CAAAT	198	5	+	Pisum sativum	common cis-acting element in promoter and enhancer regions
CAAT-box	CAAT	201	4	-	Nicotiana glutinosa
CAAT-box	CAAT	254	4	-	Nicotiana glutinosa
CAAT-box	CAAT	289	4	+	Nicotiana glutinosa
Unnamed__4	CTCC	304	4	+	Petroselinum hortense
CAAT-box	CAAT	331	4	+	Nicotiana glutinosa
TATA-box	TATAAAT	342	7	-	Brassica juncea	core promoter element around -30 of transcription start
TATA-box	TATAAA	343	6	-	Helianthus annuus	core promoter element around -30 of transcription start
TATA-box	TATAA	344	5	-	Arabidopsis thaliana	core promoter element around -30 of transcription start
TATA-box	TATA	345	4	+	Arabidopsis thaliana	core promoter element around -30 of transcription start
CAAT-box	CAAT	357	4	+	Nicotiana glutinosa
MYC	CAATTG	357	6	+	Arabidopsis thaliana
CAAT-box	CAAT	359	4	-	Nicotiana glutinosa
GCN4_motif	TGAGTCA	361	7	+	Oryza sativa	cis-regulatory element involved in endosperm expression
CAAT-box	CAAT	366	4	+	Nicotiana glutinosa
CAAT-box	CAAAT	379	5	-	Pisum sativum	common cis-acting element in promoter and enhancer regions
	motif_sequence	390	4	+	organism	short_function
G-Box	CACGTT	397	6	-	Pisum sativum	cis-acting regulatory element involved in light responsiveness
ABRE	ACGTG	398	5	+	Arabidopsis thaliana	cis-acting element involved in the abscisic acid responsiveness
Unnamed__1	CGTGG	399	5	+	Zea mays
CAAT-box	CAAT	411	4	+	Nicotiana glutinosa
G-box	tgACACGTGGCA	414	11	-	Lycopersicon esculentum	cis-acting regulatory element involved in light responsiveness
Unnamed__1	GCCACGTGGC	415	9	+	Petunia sp.
ABRE	GACACGTGGC	415	9	-	Triticum aestivum	cis-acting element involved in the abscisic acid responsiveness
Unnamed__1	CGTGG	416	5	-	Zea mays
G-box	CACGTG	417	6	+	Arabidopsis thaliana	cis-acting regulatory element involved in light responsiveness
G-Box	CACGTG	417	6	+	Pisum sativum	cis-acting regulatory element involved in light responsiveness
ABRE	CACGTG	417	6	+	Arabidopsis thaliana	cis-acting element involved in the abscisic acid responsiveness
ABRE	ACGTG	418	5	+	Arabidopsis thaliana	cis-acting element involved in the abscisic acid responsiveness
CAAT-box	CAAT	426	4	+	Nicotiana glutinosa
CAAT-box	CAAAT	467	5	-	Pisum sativum	common cis-acting element in promoter and enhancer regions
AAGAA-motif	gGTAAAGAAA	509	9	-	Avena sativa
HD-Zip 1	CAAT(A/T)ATTG	520	8	+	Arabidopsis thaliana	element involved in differentiation of the palisade mesophyll cells
CAAT-box	CAAT	520	4	+	Nicotiana glutinosa
CAAT-box	CAAT	525	4	-	Nicotiana glutinosa
CAAT-box	CAAT	549	4	+	Nicotiana glutinosa
CAAT-box	CAAAT	551	5	-	Pisum sativum	common cis-acting element in promoter and enhancer regions
Box 4	ATTAAT	608	6	+	Petroselinum crispum	part of a conserved DNA module involved in light responsiveness
CAAT-box	CAAAT	612	5	-	Pisum sativum	common cis-acting element in promoter and enhancer regions
CAAT-box	CAAT	619	4	-	Nicotiana glutinosa
WUN-motif	AAATTACT	637	8	-	Nicotiana glutinosa
TATA-box	TATA	664	4	+	Arabidopsis thaliana	core promoter element around -30 of transcription start
CAAT-box	CAAAT	671	5	-	Pisum sativum	common cis-acting element in promoter and enhancer regions
Unnamed__4	CTCC	675	4	-	Petroselinum hortense
CAAT-box	CCAAT	682	5	-	Arabidopsis thaliana	common cis-acting element in promoter and enhancer regions
Unnamed__4	CTCC	685	4	-	Petroselinum hortense
	motif_sequence	726	4	-	organism	short_function
W box	TTGACC	738	6	+	Arabidopsis thaliana
Unnamed__4	CTCC	744	4	+	Petroselinum hortense
TATA-box	TATATA	773	6	+	Arabidopsis thaliana	core promoter element around -30 of transcription start
AT~TATA-box	TATATA	773	6	+	Arabidopsis thaliana
TATA-box	TATA	775	4	+	Arabidopsis thaliana	core promoter element around -30 of transcription start
ABRE	TACGGTC	777	7	+	Arabidopsis thaliana	cis-acting element involved in the abscisic acid responsiveness
MYB	CAACCA	784	6	+	Arabidopsis thaliana
Unnamed__4	CTCC	815	4	+	Petroselinum hortense
STRE	AGGGG	819	5	+	Arabidopsis thaliana
CAAT-box	CAAAT	873	5	-	Pisum sativum	common cis-acting element in promoter and enhancer regions
CGTCA-motif	CGTCA	891	5	-	Hordeum vulgare	cis-acting regulatory element involved in the MeJA-responsiveness
as-1	TGACG	891	5	+	Arabidopsis thaliana
TGACG-motif	TGACG	891	5	+	Hordeum vulgare	cis-acting regulatory element involved in the MeJA-responsiveness
A-box	CCGTCC	895	6	-	Petroselinum crispum	cis-acting regulatory element
CCGTCC motif	CCGTCC	895	6	-	Nicotiana tabacum
CCGTCC-box	CCGTCC	895	6	-	Petroselinum hortense
CAAT-box	TGCCAAC	909	7	-	Petunia hybrida	common cis-acting element in promoter and enhancer regions
	motif_sequence	913	4	-	organism	short_function
Unnamed__4	CTCC	919	4	-	Petroselinum hortense
TCCC-motif	TCTCCCT	921	7	-	Spinacia oleracea	part of a light responsive element
Unnamed__4	CTCC	923	4	-	Petroselinum hortense
chs-CMA2a	TCACTTGA	993	8	-	Petroselinum crispum	part of a light responsive element
CAAT-box	CAAT	1024	4	+	Nicotiana glutinosa
box S	AGCCACC	1028	7	+	Arabidopsis thaliana
ARE	AAACCA	1045	6	+	Zea mays	cis-acting regulatory element essential for the anaerobic induction
A-box	CCGTCC	1052	6	+	Petroselinum crispum	cis-acting regulatory element
CCGTCC motif	CCGTCC	1052	6	+	Nicotiana tabacum
CCGTCC-box	CCGTCC	1052	6	+	Petroselinum hortense
MBS	CAACTG	1058	6	-	Arabidopsis thaliana	MYB binding site involved in drought-inducibility
Myb	CAACTG	1058	6	-	Arabidopsis thaliana
Unnamed__4	CTCC	1069	4	+	Petroselinum hortense
	motif_sequence	1073	4	+	organism	short_function
Unnamed__4	CTCC	1103	4	+	Petroselinum hortense
CAAT-box	CCCAATTT	1105	8	+	Arabidopsis thaliana	common cis-acting element in promoter and enhancer regions
CAAT-box	CCAAT	1106	5	+	Arabidopsis thaliana	common cis-acting element in promoter and enhancer regions
CAAT-box	CAAT	1107	4	+	Nicotiana glutinosa
CAAT-box	CAAAT	1109	5	-	Pisum sativum	common cis-acting element in promoter and enhancer regions
Unnamed__4	CTCC	1129	4	+	Petroselinum hortense
GC-motif	CCCCCG	1167	6	+	Zea mays	enhancer-like element involved in anoxic specific inducibility
TATA-box	TATATA	1174	6	-	Arabidopsis thaliana	core promoter element around -30 of transcription start
AT~TATA-box	TATATA	1174	6	-	Arabidopsis thaliana
TATA-box	ATATAA	1175	6	+	Brassica oleracea	core promoter element around -30 of transcription start
TATA-box	TATA	1176	4	-	Arabidopsis thaliana	core promoter element around -30 of transcription start
	motif_sequence	1186	4	+	organism	short_function
Unnamed__4	CTCC	1195	4	+	Petroselinum hortense
	motif_sequence	1203	4	+	organism	short_function
Unnamed__4	CTCC	1205	4	+	Petroselinum hortense
chs-Unit 1 m1	ACCTAACCCGG	1219	10	+	Zea mays	part of a light responsive element
CAAT-box	CAAAT	1239	5	+	Pisum sativum	common cis-acting element in promoter and enhancer regions
CAAT-box	CAAAT	1251	5	+	Pisum sativum	common cis-acting element in promoter and enhancer regions
TATA-box	TATAAGAA	1265	8	-	Zea mays	core promoter element around -30 of transcription start
TATA-box	TATAA	1268	5	-	Arabidopsis thaliana	core promoter element around -30 of transcription start
TATA-box	TATA	1269	4	-	Arabidopsis thaliana	core promoter element around -30 of transcription start
Unnamed__4	CTCC	1286	4	+	Petroselinum hortense
A-box	CCGTCC	1288	6	+	Petroselinum crispum	cis-acting regulatory element
CCGTCC motif	CCGTCC	1288	6	+	Nicotiana tabacum
CCGTCC-box	CCGTCC	1288	6	+	Petroselinum hortense
Unnamed__4	CTCC	1298	4	+	Petroselinum hortense
Unnamed__4	CTCC	1301	4	+	Petroselinum hortense
Unnamed__4	CTCC	1304	4	+	Petroselinum hortense
WRE3	CCACCT	1328	6	+	Pisum sativum
Unnamed__4	CTCC	1332	4	+	Petroselinum hortense
Unnamed__4	CTCC	1340	4	+	Petroselinum hortense
MBS	CAACTG	1364	6	+	Arabidopsis thaliana	MYB binding site involved in drought-inducibility
Myb	CAACTG	1364	6	+	Arabidopsis thaliana
A-box	CCGTCC	1386	6	+	Petroselinum crispum	cis-acting regulatory element
CCGTCC motif	CCGTCC	1386	6	+	Nicotiana tabacum
CCGTCC-box	CCGTCC	1386	6	+	Petroselinum hortense
	motif_sequence	1415	4	+	organism	short_function
LTR	CCGAAA	1424	6	+	Hordeum vulgare	cis-acting element involved in low-temperature responsiveness
AT-rich element	ATAGAAATCAA	1440	10	-	Glycine max	binding site of AT-rich DNA binding protein (ATBP-1)
	motif_sequence	1464	4	-	organism	short_function
Unnamed__1	CGTGG	1493	5	+	Zea mays

## Sheet: Table S5-6
Supplementary Table 5. Transcription factors co-expressed with AtDIC1-3.
AtDIC1			AtDIC2			AtDIC3
Locus tag	Annotation		Locus tag	Annotation		Locus tag	Annotation
AT1G27730	salt tolerance zinc finger (STZ)		AT1G27730	salt tolerance zinc finger (STZ)		AT1G27730	salt tolerance zinc finger (STZ)
AT1G28370	ERF domain protein 11 (ERF11)		AT1G28370	ERF domain protein 11 (ERF11)		AT1G28370	ERF domain protein 11 (ERF11)
AT1G80840	WRKY DNA-binding protein 40 (WRKY40)		AT1G74930	Integrase-type DNA-binding superfamily protein (ORA47)		AT1G42990	basic region/leucine zipper motif 60 (BZIP60)
AT2G38470	WRKY DNA-binding protein 33 (WRKY33)		AT1G80840	WRKY DNA-binding protein 40 (WRKY40)		AT1G62300	WRKY family transcription factor 6 (WRKY6)
AT2G40140	zinc finger (CCCH-type) family protein (CZF1)		AT2G38470	WRKY DNA-binding protein 33 (WRKY33)		AT1G74930	Integrase-type DNA-binding superfamily protein (ORA47)
AT2G46400	WRKY DNA-binding protein 46 (WRKY46)		AT2G40140	zinc finger (CCCH-type) family protein (CZF1)		AT1G77450	NAC domain containing protein 32 (NAC032)
AT2G47520	Integrase-type DNA-binding superfamily protein (HRE2)		AT2G44840	ethylene-responsive element binding factor 13 (ERF13)		AT1G80840	WRKY DNA-binding protein 40 (WRKY40)
AT3G23250	myb domain protein 15 (MYB15)		AT2G46400	WRKY DNA-binding protein 46 (WRKY46)		AT3G23250	myb domain protein 15 (MYB15)
AT3G49530	NAC domain containing protein 62 (NAC062)		AT2G47520	Integrase-type DNA-binding superfamily protein (HRE2)		AT4G34410	redox responsive transcription factor 1 (RRTF1)
AT3G55980	salt-inducible zinc finger 1 (SZF1)		AT3G15210	ethylene responsive element binding factor 4 (ERF4)		AT5G63790	NAC domain containing protein 102 (NAC102)
AT4G18880	heat shock transcription factor A4A (HSF A4A)		AT3G23250	myb domain protein 15 (MYB15)
			AT3G49530	NAC domain containing protein 62 (NAC062)
			AT3G50060	myb domain protein 77 (MYB77)
			AT3G55980	salt-inducible zinc finger 1 (SZF1)
			AT4G34410	redox responsive transcription factor 1 (RRTF1)
			AT5G04340	zinc finger of Arabidopsis thaliana 6 (ZAT6)
			AT5G24590	TCV-interacting protein (TIP)
			AT5G47230	ethylene responsive element binding factor 5 (ERF5)
			AT5G51190	Integrase-type DNA-binding superfamily protein (ERF105)
			AT5G59820	C2H2-type zinc finger family protein (RHL41)
			AT5G61600	ethylene response factor 104 (ERF104)
Supplementary Table 6. Transcription factors co-expressed among AtDIC1-3.
AtDIC1 - AtDIC2			AtDIC2 - AtDIC3			AtDIC3
Locus tag	Annotation		Locus tag	Annotation		Locus tag	Annotation
AT2G38470	WRKY DNA-binding protein 33 (WRKY33)		AT1G74930	Integrase-type DNA-binding superfamily protein (ORA47)		AT1G27730	salt tolerance zinc finger (STZ)
AT2G40140	zinc finger (CCCH-type) family protein (CZF1)		AT4G34410	redox responsive transcription factor 1 (RRTF1)		AT1G28370	ERF domain protein 11 (ERF11)
AT2G46400	WRKY DNA-binding protein 46 (WRKY46)					AT1G80840	WRKY DNA-binding protein 40 (WRKY40)
AT2G47520	Integrase-type DNA-binding superfamily protein (HRE2)					AT3G23250	myb domain protein 15 (MYB15)
AT3G49530	NAC domain containing protein 62 (NAC062)
AT3G55980	salt-inducible zinc finger 1 (SZF1)

## Sheet: Table S7
Supplementary Table 7. Absolute data and statistical analysis from Figure 4d.
* Absolute data was obtained at the BioArrayResource (http://bar.utoronto.ca/)
Cold	AtDIC1			AtDIC2			AtDIC3				AtDIC1							AtDIC2							AtDIC3
Time (h)	Mean	SD	N	Mean	SD	N	Mean	SD	N		Tukey's multiple comparisons test	Mean Diff,	95,00% CI of diff,	Significant?	Summary	Adjusted P Value		Tukey's multiple comparisons test	Mean Diff,	95,00% CI of diff,	Significant?	Summary	Adjusted P Value		Tukey's multiple comparisons test	Mean Diff,	95,00% CI of diff,	Significant?	Summary	Adjusted P Value
0	85.64	20.62	3	156.43	14.99	3	11.48	0.08	3		0 vs. 1	-14.78	-82,86 to 53,30	No	ns	0.9743		0 vs. 1	-337.9	-545,2 to -130,5	Yes	**	0.0015		0 vs. 1	-2.5	-9,078 to 4,078	No	ns	0.7918
1	100.42	7.9	3	494.31	79.15	3	13.98	4.59	3		0 vs. 3	-717.2	-785,2 to -649,1	Yes	****	<0,0001		0 vs. 3	-1123	-1330 to -915,6	Yes	****	<0,0001		0 vs. 3	-1.3	-7,878 to 5,278	No	ns	0.9828
3	802.8	35.29	3	1279.35	155.01	3	12.78	0.14	3		0 vs. 6	-1130	-1198 to -1062	Yes	****	<0,0001		0 vs. 6	-366.2	-573,6 to -158,9	Yes	***	0.0008		0 vs. 6	-1.37	-7,948 to 5,208	No	ns	0.9784
6	1215.99	22.49	3	522.64	61.27	3	12.85	1.52	3		0 vs. 12	-1410	-1478 to -1342	Yes	****	<0,0001		0 vs. 12	87.51	-119,8 to 294,9	No	ns	0.717		0 vs. 12	-1.04	-7,618 to 5,538	No	ns	0.9937
12	1495.45	21.55	3	68.92	4.9	3	12.52	2.62	3		0 vs. 24	-1736	-1804 to -1668	Yes	****	<0,0001		0 vs. 24	77.9	-129,4 to 285,2	No	ns	0.7991		0 vs. 24	-7.88	-14,46 to -1,302	Yes	*	0.0163
24	1821.83	31.53	3	78.53	0.16	3	19.36	2.06	3		1 vs. 3	-702.4	-770,5 to -634,3	Yes	****	<0,0001		1 vs. 3	-785	-992,4 to -577,7	Yes	****	<0,0001		1 vs. 3	1.2	-5,378 to 7,778	No	ns	0.9879
											1 vs. 6	-1116	-1184 to -1047	Yes	****	<0,0001		1 vs. 6	-28.33	-235,7 to 179,0	No	ns	0.9968		1 vs. 6	1.13	-5,448 to 7,708	No	ns	0.9908
											1 vs. 12	-1395	-1463 to -1327	Yes	****	<0,0001		1 vs. 12	425.4	218,0 to 632,7	Yes	***	0.0002		1 vs. 12	1.46	-5,118 to 8,038	No	ns	0.9717
											1 vs. 24	-1721	-1789 to -1653	Yes	****	<0,0001		1 vs. 24	415.8	208,4 to 623,1	Yes	***	0.0002		1 vs. 24	-5.38	-11,96 to 1,198	No	ns	0.1358
											3 vs. 6	-413.2	-481,3 to -345,1	Yes	****	<0,0001		3 vs. 6	756.7	549,4 to 964,1	Yes	****	<0,0001		3 vs. 6	-0.07	-6,648 to 6,508	No	ns	>0,9999
											3 vs. 12	-692.7	-760,7 to -624,6	Yes	****	<0,0001		3 vs. 12	1210	1003 to 1418	Yes	****	<0,0001		3 vs. 12	0.26	-6,318 to 6,838	No	ns	>0,9999
											3 vs. 24	-1019	-1087 to -950,9	Yes	****	<0,0001		3 vs. 24	1201	993,5 to 1408	Yes	****	<0,0001		3 vs. 24	-6.58	-13,16 to -0,002411	Yes	*	0.0499
											6 vs. 12	-279.5	-347,5 to -211,4	Yes	****	<0,0001		6 vs. 12	453.7	246,4 to 661,1	Yes	***	0.0001		6 vs. 12	0.33	-6,248 to 6,908	No	ns	>0,9999
											6 vs. 24	-605.8	-673,9 to -537,8	Yes	****	<0,0001		6 vs. 24	444.1	236,8 to 651,5	Yes	***	0.0001		6 vs. 24	-6.51	-13,09 to 0,06759	No	ns	0.053
											12 vs. 24	-326.4	-394,5 to -258,3	Yes	****	<0,0001		12 vs. 24	-9.61	-217,0 to 197,7	No	ns	>0,9999		12 vs. 24	-6.84	-13,42 to -0,2624	Yes	*	0.0399
Osmotic	AtDIC1			AtDIC2			AtDIC3				AtDIC1							AtDIC2							AtDIC3
Time (h)	Mean	SD	N	Mean	SD	N	Mean	SD	N		Tukey's multiple comparisons test	Mean Diff,	95,00% CI of diff,	Significant?	Summary	Adjusted P Value		Tukey's multiple comparisons test	Mean Diff,	95,00% CI of diff,	Significant?	Summary	Adjusted P Value		Tukey's multiple comparisons test	Mean Diff,	95,00% CI of diff,	Significant?	Summary	Adjusted P Value
0	85.64	20.62	3	156.43	14.99	3	11.48	0.08	3		0 vs. 1	-725.7	-864,6 to -586,7	Yes	****	<0,0001		Mean vs. 1	-286.7	-337,4 to -236,1	Yes	****	<0,0001		0 vs. 1	-0.5	-2,972 to 1,972	No	ns	0.981
1	811.3	67.18	3	443.16	40.03	3	11.98	0.34	3		0 vs. 3	-464.1	-603,0 to -325,2	Yes	****	<0,0001		Mean vs. 3	93.6	42,97 to 144,2	Yes	***	0.0005		0 vs. 3	-1.26	-3,732 to 1,212	No	ns	0.5493
3	549.73	81.44	3	62.83	6.64	3	12.74	0.18	3		0 vs. 6	-402.6	-541,5 to -263,6	Yes	****	<0,0001		Mean vs. 6	116.8	66,19 to 167,4	Yes	****	<0,0001		0 vs. 6	4.21	1,738 to 6,682	Yes	**	0.001
6	488.19	1.35	3	39.61	9.7	3	7.27	0.22	3		0 vs. 12	-747.5	-886,4 to -608,6	Yes	****	<0,0001		Mean vs. 12	110.4	59,77 to 161,0	Yes	***	0.0001		0 vs. 12	-3.6	-6,072 to -1,128	Yes	**	0.0039
12	833.11	54.97	3	46.03	2.23	3	15.08	1.15	3		0 vs. 24	-315.3	-454,2 to -176,4	Yes	****	<0,0001		Mean vs. 24	127	76,36 to 177,6	Yes	****	<0,0001		0 vs. 24	4.33	1,858 to 6,802	Yes	***	0.0008
24	400.91	28.28	3	29.44	8.62	3	7.15	1.83	3		1 vs. 3	261.6	122,7 to 400,5	Yes	***	0.0004		1 vs. 3	380.3	329,7 to 431,0	Yes	****	<0,0001		1 vs. 3	-0.76	-3,232 to 1,712	No	ns	0.8979
											1 vs. 6	323.1	184,2 to 462,0	Yes	****	<0,0001		1 vs. 6	403.6	352,9 to 454,2	Yes	****	<0,0001		1 vs. 6	4.71	2,238 to 7,182	Yes	***	0.0004
											1 vs. 12	-21.81	-160,7 to 117,1	No	ns	0.9939		1 vs. 12	397.1	346,5 to 447,8	Yes	****	<0,0001		1 vs. 12	-3.1	-5,572 to -0,6281	Yes	*	0.0119
											1 vs. 24	410.4	271,5 to 549,3	Yes	****	<0,0001		1 vs. 24	413.7	363,1 to 464,3	Yes	****	<0,0001		1 vs. 24	4.83	2,358 to 7,302	Yes	***	0.0003
											3 vs. 6	61.54	-77,38 to 200,5	No	ns	0.6776		3 vs. 6	23.22	-27,41 to 73,85	No	ns	0.6476		3 vs. 6	5.47	2,998 to 7,942	Yes	****	<0,0001
											3 vs. 12	-283.4	-422,3 to -144,5	Yes	***	0.0002		3 vs. 12	16.8	-33,83 to 67,43	No	ns	0.8663		3 vs. 12	-2.34	-4,812 to 0,1319	No	ns	0.0674
											3 vs. 24	148.8	9,903 to 287,7	Yes	*	0.0334		3 vs. 24	33.39	-17,24 to 84,02	No	ns	0.2985		3 vs. 24	5.59	3,118 to 8,062	Yes	****	<0,0001
											6 vs. 12	-344.9	-483,8 to -206,0	Yes	****	<0,0001		6 vs. 12	-6.42	-57,05 to 44,21	No	ns	0.9977		6 vs. 12	-7.81	-10,28 to -5,338	Yes	****	<0,0001
											6 vs. 24	87.28	-51,64 to 226,2	No	ns	0.3435		6 vs. 24	10.17	-40,46 to 60,80	No	ns	0.9816		6 vs. 24	0.12	-2,352 to 2,592	No	ns	>0,9999
											12 vs. 24	432.2	293,3 to 571,1	Yes	****	<0,0001		12 vs. 24	16.59	-34,04 to 67,22	No	ns	0.872		12 vs. 24	7.93	5,458 to 10,40	Yes	****	<0,0001
Drought	AtDIC1			AtDIC2			AtDIC3				AtDIC1							AtDIC2							AtDIC3
Time (h)	Mean	SD	N	Mean	SD	N	Mean	SD	N		Tukey's multiple comparisons test	Mean Diff,	95,00% CI of diff,	Significant?	Summary	Adjusted P Value		Tukey's multiple comparisons test	Mean Diff,	95,00% CI of diff,	Significant?	Summary	Adjusted P Value		Tukey's multiple comparisons test	Mean Diff,	95,00% CI of diff,	Significant?	Summary	Adjusted P Value
0	85.64	20.62	3	156.43	14.99	3	11.48	0.08	3		0 vs. 1	-599.3	-991,2 to -207,4	Yes	**	0.0026		0 vs. 1	-199	-295,1 to -103,0	Yes	***	0.0002		0 vs. 1	-1.44	-6,332 to 3,452	No	ns	0.913
1	684.91	347.41	3	355.45	84.38	3	12.92	2.01	3		0 vs. 3	24.99	-366,9 to 416,9	No	ns	>0,9999		0 vs. 3	141.3	45,20 to 237,3	Yes	**	0.0036		0 vs. 3	7.88	2,988 to 12,77	Yes	**	0.0017
3	60.65	0.67	3	15.18	0.43	3	3.6	1.76	3		0 vs. 6	19.2	-372,7 to 411,1	No	ns	>0,9999		0 vs. 6	141.9	45,86 to 238,0	Yes	**	0.0034		0 vs. 6	5.89	0,9984 to 10,78	Yes	*	0.0157
6	66.44	2.78	3	14.52	1.48	3	5.59	1.35	3		0 vs. 12	-64.41	-456,3 to 327,5	No	ns	0.9925		0 vs. 12	133.9	37,81 to 229,9	Yes	**	0.0054		0 vs. 12	3.37	-1,522 to 8,262	No	ns	0.2602
12	150.05	36.64	3	22.57	2.68	3	8.11	2.49	3		0 vs. 24	45.5	-346,4 to 437,4	No	ns	0.9985		0 vs. 24	127.9	31,84 to 223,9	Yes	**	0.0077		0 vs. 24	2.05	-2,842 to 6,942	No	ns	0.7225
24	40.14	6.23	3	28.54	2.25	3	9.43	1.98	3		1 vs. 3	624.3	232,4 to 1016	Yes	**	0.0018		1 vs. 3	340.3	244,2 to 436,3	Yes	****	<0,0001		1 vs. 3	9.32	4,428 to 14,21	Yes	***	0.0004
											1 vs. 6	618.5	226,6 to 1010	Yes	**	0.002		1 vs. 6	340.9	244,9 to 437,0	Yes	****	<0,0001		1 vs. 6	7.33	2,438 to 12,22	Yes	**	0.0031
											1 vs. 12	534.9	143,0 to 926,7	Yes	**	0.0064		1 vs. 12	332.9	236,8 to 428,9	Yes	****	<0,0001		1 vs. 12	4.81	-0,08157 to 9,702	No	ns	0.0549
							3.18889				1 vs. 24	644.8	252,9 to 1037	Yes	**	0.0014		1 vs. 24	326.9	230,9 to 423,0	Yes	****	<0,0001		1 vs. 24	3.49	-1,402 to 8,382	No	ns	0.2312
											3 vs. 6	-5.79	-397,7 to 386,1	No	ns	>0,9999		3 vs. 6	0.66	-95,39 to 96,71	No	ns	>0,9999		3 vs. 6	-1.99	-6,882 to 2,902	No	ns	0.7449
											3 vs. 12	-89.4	-481,3 to 302,5	No	ns	0.9683		3 vs. 12	-7.39	-103,4 to 88,66	No	ns	0.9998		3 vs. 12	-4.51	-9,402 to 0,3816	No	ns	0.0773
											3 vs. 24	20.51	-371,4 to 412,4	No	ns	>0,9999		3 vs. 24	-13.36	-109,4 to 82,69	No	ns	0.9965		3 vs. 24	-5.83	-10,72 to -0,9384	Yes	*	0.0169
											6 vs. 12	-83.61	-475,5 to 308,3	No	ns	0.9761		6 vs. 12	-8.05	-104,1 to 88,00	No	ns	0.9997		6 vs. 12	-2.52	-7,412 to 2,372	No	ns	0.5389
											6 vs. 24	26.3	-365,6 to 418,2	No	ns	0.9999		6 vs. 24	-14.02	-110,1 to 82,03	No	ns	0.9956		6 vs. 24	-3.84	-8,732 to 1,052	No	ns	0.1613
											12 vs. 24	109.9	-282,0 to 501,8	No	ns	0.9275		12 vs. 24	-5.97	-102,0 to 90,08	No	ns	>0,9999		12 vs. 24	-1.32	-6,212 to 3,572	No	ns	0.9375

## Sheet: Table S8
Supplementary Table 8. Genes that are co-expressed with AtDICs in the 1,001 Arabidopsis Genomes data
AtDIC1			AtDIC2			AtDIC3
Tair ID	Pearson coefficient (r)		Tair ID	Pearson coefficient (r)		Tair ID	Pearson coefficient (r)
AT2G22500	1		AT4G24570	1		AT5G09470	1
AT5G22250	0.92357		AT1G27730	0.95107		AT2G11810	0.622916
AT1G80840	0.891416		AT5G59550	0.934976		AT4G39210	0.601554
AT5G58430	0.888631		AT1G73540	0.932584		AT2G21590	0.595951
AT1G28370	0.87971		AT4G29780	0.9316		AT1G73010	0.580569
AT5G24590	0.877175		AT3G46620	0.921138		AT5G20150	0.575171
AT3G49530	0.875314		AT5G59820	0.915768		AT1G61800	0.546098
AT4G29780	0.874952		AT3G44260	0.913919		AT3G05630	0.517078
AT4G11280	0.874862		AT2G30020	0.909773		AT1G23110	0.502621
AT3G55980	0.870336		AT1G23710	0.907027		AT4G03960	0.501855
AT1G27730	0.870178		AT5G58430	0.906604		AT3G50650	0.497658
AT5G59550	0.86577		AT1G28370	0.904689		AT4G18010	0.492009
AT1G74450	0.865637		AT1G18300	0.897226		AT1G17830	0.487266
AT2G44840	0.865352		AT3G55980	0.893532		AT5G20410	0.48024
AT3G61190	0.865239		AT5G22250	0.891337		AT1G80130	0.476924
AT2G35930	0.854055		AT1G19770	0.890126		AT2G45130	0.476825
AT2G46400	0.852096		AT4G13395	0.889409		AT3G15990	0.472497
AT4G24570	0.850984		AT2G38470	0.885134		AT5G20190	0.469238
AT2G38470	0.849961		AT3G10930	0.883338		AT5G61570	0.465151
AT3G52400	0.846826		AT1G07135	0.87975		AT5G53420	0.462261
AT4G27652	0.843937		AT3G28340	0.876528		AT1G69870	0.462007
AT1G18300	0.843682		AT4G11280	0.873938		AT1G19630	0.461474
AT1G19180	0.843055		AT5G51190	0.87286		AT5G59320	0.45986
AT2G30020	0.840921		AT2G40140	0.871415		AT3G25240	0.45857
AT3G02840	0.838896		AT3G02840	0.86625		AT5G59310	0.45413
AT1G18740	0.837239		AT1G74450	0.865639		AT4G17030	0.453558
AT5G47070	0.837174		AT5G04340	0.860817
AT1G76650	0.835615		AT3G04640	0.86069
AT2G33580	0.834729		AT5G17350	0.860142
AT3G44260	0.833743		AT2G22880	0.860042
AT2G22880	0.833001		AT5G47230	0.859539
AT5G66675	0.832808		AT2G44840	0.857704
AT2G26530	0.831048		AT1G80840	0.857516
AT3G10930	0.830712		AT2G40000	0.853984
AT1G19770	0.824208		AT2G46400	0.85234
AT3G50930	0.823988		AT2G22500	0.850984
AT3G23250	0.821828		AT1G35210	0.849373
AT2G40140	0.821494		AT2G26530	0.845495
AT4G27654	0.820045		AT1G19210	0.843242
AT2G39650	0.819772		AT3G61190	0.841356
AT1G23710	0.818218		AT4G27652	0.839504
AT5G35735	0.817068		AT5G24590	0.839379
AT5G06320	0.816834		AT1G27100	0.837829
AT3G28340	0.816034		AT1G18740	0.835305
AT1G19380	0.815822		AT1G03730	0.831006
AT4G13395	0.815717		AT3G49530	0.829734
AT3G19240	0.813885		AT3G15210	0.827982
AT5G45340	0.812956		AT3G16720	0.82623
AT2G31880	0.812044		AT1G61470	0.825599
AT4G39890	0.810474		AT5G64660	0.823726
AT3G62260	0.809667		AT5G42380	0.823659
AT1G58420	0.808588		AT4G27280	0.823129
AT3G16720	0.80807		AT2G41010	0.819361
AT5G26030	0.807803		AT2G35930	0.819006
AT1G03730	0.807176		AT3G52400	0.817299
AT3G16860	0.806472		AT2G33580	0.816152
AT2G24600	0.806457		AT3G56880	0.814678
AT5G42380	0.805015		AT5G63130	0.81113
AT3G04640	0.803345		AT1G74930	0.808947
AT1G09070	0.802256		AT4G27657	0.807957
AT1G27100	0.800673		AT5G45340	0.807485
AT2G42760	0.800536		AT1G76600	0.806927
AT3G46620	0.800038		AT1G76650	0.806064
AT5G17350	0.799091		AT1G58420	0.804347
AT1G73540	0.79895		AT5G06320	0.804145
AT5G64660	0.798227		AT2G39650	0.801404
AT5G59820	0.796126		AT3G19580	0.801175
AT2G01180	0.794982		AT1G64065	0.801146
AT5G65300	0.794815		AT3G23250	0.798676
AT5G47220	0.794358		AT3G16510	0.796492
AT1G20310	0.793499		AT5G61600	0.794891
AT1G09940	0.792731		AT5G65300	0.79308
AT5G66650	0.791759		AT1G09070	0.792503
AT3G57530	0.790728		AT4G27654	0.788081
AT1G61340	0.789036		AT3G50800	0.785028
AT2G41010	0.787376		AT3G09870	0.780384
AT3G15210	0.787165		AT2G01180	0.77982
AT5G42050	0.786067		AT4G33920	0.779585
AT5G63130	0.781784		AT3G50930	0.771299
AT1G64065	0.781459		AT4G25470	0.770117
AT3G01830	0.77699		AT3G29000	0.768492
AT2G26190	0.775907		AT5G21960	0.765263
AT1G19210	0.774815		AT3G57530	0.764918
AT3G19580	0.774776		AT5G66650	0.764677
AT2G27080	0.773864		AT2G32030	0.764444
AT2G05940	0.773705		AT1G19380	0.762257
AT4G33920	0.773302		AT5G37770	0.761725
AT5G52050	0.770237		AT3G62260	0.758299
AT5G47230	0.769161		AT1G66400	0.758213
AT3G18690	0.767401		AT5G47070	0.757728
AT4G02200	0.767038		AT3G01830	0.755292
AT3G16510	0.766965		AT5G66675	0.750653
AT1G05575	0.7664
AT1G76600	0.765025
AT3G57450	0.764669
AT2G40000	0.762266
AT2G46500	0.761421
AT1G61470	0.758929
AT1G09950	0.758098
AT3G11820	0.758086
AT4G34410	0.757159
AT1G27770	0.756791
AT3G56880	0.75665
AT1G35210	0.755984
AT5G01100	0.7547
AT1G11050	0.753573
AT1G17380	0.752482
AT4G35985	0.752251
AT5G04340	0.752202
AT1G59910	0.751801
AT1G72520	0.751789
AT3G20600	0.751627
AT1G12610	0.750889
AT1G32640	0.750586

## Sheet: Table S9
Supplementary Table 9. List of oligonucleotide primers used in this study
A. thaliana
Gene	FW (5' → 3')		RV (5' → 3')
AtDIC1	CGACCCACCCGCTTGAT		GCTGGTCGGAGATTGGTTTG
AtDIC2	TCGTTGAAGGTGGGATTGC		CTTGATTAGATCGAGAGGGTGAGT
AtDIC3	AATCTTCCCGTGAAACCTTACC		AAGGAAATGCTGCCGATGAGA
AtDIC2g	GGCGAGCTCTCAAAAATCTCGAAGCAG		-
35S	ACAATCCCACTATCCTTC		-
At40S		CGACTCTCTGCGTTAGGTTTCA	GGGTTTCTCCTTGCTTTTGCT
AtDIC2c	GGCGGATCCATGGGAGTCAAAAGTTTCGTT		GGCGAGCTCTCAAAAATCTCGAAGCAG
E. grandis
Gene	FW (5' → 3')		RV (5' → 3')
EgDIC1	GCTTCATCCCCACCATCTC		AATCGGCCGTACAGCAAGAA
EgDIC2	ATTCCCTCTCCGCCTGAAC		CGCCTCCTGTTCCTTACCA
EgTUB	ACCCTACTGGACGCTACAC		ACCAGACTGCCCAAACACAA
